# Supplementary material for: Low-frequency, low-magnitude vibrations (LFLM) enhances chondrogenic differentiation potential of human adipose derived mesenchymal stromal stem cells (hASCs)
Source: PeerJ. 2016 Feb 25;4:e1637. doi: 10.7717/peerj.1637 (PMC4782709; doi:10.7717/peerj.1637)
Supplement: Supplemental Information 1 [file peerj-04-1637-s001.csv]

	25 Hz	25 Hz	25 Hz	35 Hz	35 Hz	35 Hz	45 Hz	45 Hz	45 Hz	0 Hz	0 Hz	0 Hz
	0,7588692	0,7909499	0,7891731	0,896702	0,8150038	0,8596229	0,6903292	0,7630578	0,790436	0,7120786	0,6942561	0,765625
