# Supplementary material for: Low-frequency, low-magnitude vibrations (LFLM) enhances chondrogenic differentiation potential of human adipose derived mesenchymal stromal stem cells (hASCs)
Source: PeerJ. 2016 Feb 25;4:e1637. doi: 10.7717/peerj.1637 (PMC4782709; doi:10.7717/peerj.1637)
Supplement: Supplemental Information 2 [file peerj-04-1637-s002.csv]

	25 Hz	25 Hz	25 Hz	35 Hz	35 Hz	35 Hz	45 Hz	45 Hz	45 Hz	0 Hz	0 Hz	0 Hz
	0,7368228	0,7770342	0,800000	0,8317365	0,8191754	0,8656374	0,7431294	0,6972411	0,7169868	0,6533759	0,6998459
