# Supplementary material for: Low-frequency, low-magnitude vibrations (LFLM) enhances chondrogenic differentiation potential of human adipose derived mesenchymal stromal stem cells (hASCs)
Source: PeerJ. 2016 Feb 25;4:e1637. doi: 10.7717/peerj.1637 (PMC4782709; doi:10.7717/peerj.1637)
Supplement: Supplemental Information 4 [file peerj-04-1637-s004.csv]

	25 Hz	25 Hz	25 Hz	35 Hz	35 Hz	35 Hz	45 Hz	45 Hz	45 Hz	0 Hz	0 Hz	0 Hz
	0,9524045	0,9221303	1,130961	0,9316017	0,8698795	0,871883	0,7063158	0,7372994	0,7664508	0,5998854	0,6964219	0,4950089
