# Supplementary material for: Low-frequency, low-magnitude vibrations (LFLM) enhances chondrogenic differentiation potential of human adipose derived mesenchymal stromal stem cells (hASCs)
Source: PeerJ. 2016 Feb 25;4:e1637. doi: 10.7717/peerj.1637 (PMC4782709; doi:10.7717/peerj.1637)
Supplement: Supplemental Information 6 [file peerj-04-1637-s006.csv]

	25 Hz	25 Hz	35 Hz	35 Hz	45 Hz	45 Hz	0 Hz	0 Hz
	1,90	0,01500	1,830	0,0210	1,870	0,0310	1,680	0,030
