# Supplementary material for: Low-frequency, low-magnitude vibrations (LFLM) enhances chondrogenic differentiation potential of human adipose derived mesenchymal stromal stem cells (hASCs)
Source: PeerJ. 2016 Feb 25;4:e1637. doi: 10.7717/peerj.1637 (PMC4782709; doi:10.7717/peerj.1637)
Supplement: Supplemental Information 10 [file peerj-04-1637-s010.csv]

0 Hz	25 hz	35 Hz	45 Hz
0,6725352	0,8978759	1,177174	0,8489702
0,7420753	0,8663276	1,240737	0,805164
