# Supplementary material for: Low-frequency, low-magnitude vibrations (LFLM) enhances chondrogenic differentiation potential of human adipose derived mesenchymal stromal stem cells (hASCs)
Source: PeerJ. 2016 Feb 25;4:e1637. doi: 10.7717/peerj.1637 (PMC4782709; doi:10.7717/peerj.1637)
Supplement: Supplemental Information 11 [file peerj-04-1637-s011.csv]

0 Hz	25 hz	35 Hz	45 Hz
0,671246	0,7698401	0,9936613	0,7584844
0,669427	0,7466325	1,072156	0,9344934
