# Supplementary material for: Low-frequency, low-magnitude vibrations (LFLM) enhances chondrogenic differentiation potential of human adipose derived mesenchymal stromal stem cells (hASCs)
Source: PeerJ. 2016 Feb 25;4:e1637. doi: 10.7717/peerj.1637 (PMC4782709; doi:10.7717/peerj.1637)
Supplement: Supplemental Information 12 [file peerj-04-1637-s012.csv]

0 Hz	25 hz	35 Hz	45 Hz
1,037549	0,730562	0,8714226	0,921556
1,012576	0,8106464	0,9841897	0,896474
