# Supplementary material for: Low-frequency, low-magnitude vibrations (LFLM) enhances chondrogenic differentiation potential of human adipose derived mesenchymal stromal stem cells (hASCs)
Source: PeerJ. 2016 Feb 25;4:e1637. doi: 10.7717/peerj.1637 (PMC4782709; doi:10.7717/peerj.1637)
Supplement: Supplemental Information 14 [file peerj-04-1637-s014.csv]

0 Hz	25 hz	35 Hz	45 Hz
0,7339747	0,9376709	1,194823	0,739167
0,6907164	0,9845904	0,991946	0,8684409
