# Supplementary material for: Low-frequency, low-magnitude vibrations (LFLM) enhances chondrogenic differentiation potential of human adipose derived mesenchymal stromal stem cells (hASCs)
Source: PeerJ. 2016 Feb 25;4:e1637. doi: 10.7717/peerj.1637 (PMC4782709; doi:10.7717/peerj.1637)
Supplement: Supplemental Information 15 [file peerj-04-1637-s015.csv]

0 Hz	25 hz	35 Hz	45 Hz
0,7277206	0,9945534	1,211868	1,057446
0,7032395	0,9740635	1,321884	1,110731
