# Supplementary material for: Low-frequency, low-magnitude vibrations (LFLM) enhances chondrogenic differentiation potential of human adipose derived mesenchymal stromal stem cells (hASCs)
Source: PeerJ. 2016 Feb 25;4:e1637. doi: 10.7717/peerj.1637 (PMC4782709; doi:10.7717/peerj.1637)
Supplement: Supplemental Information 16 [file peerj-04-1637-s016.csv]

0 Hz	25 hz	35 Hz	45 Hz
1,137721	0,857446	0,9945534	0,810731
1,203240	0,681884	0,7211868	0,9740635
