# Supplementary material for: Low-frequency, low-magnitude vibrations (LFLM) enhances chondrogenic differentiation potential of human adipose derived mesenchymal stromal stem cells (hASCs)
Source: PeerJ. 2016 Feb 25;4:e1637. doi: 10.7717/peerj.1637 (PMC4782709; doi:10.7717/peerj.1637)
Supplement: Supplemental Information 17 [file peerj-04-1637-s017.csv]

	25 Hz	25 Hz	25 Hz	35 Hz	35 Hz	35 Hz	45 Hz	45 Hz	45 Hz	0 Hz	0 Hz	0 Hz
	0,7194215	0,7484522	0,7865954	0,704573	0,7499184	0,7664263	0,7281786	0,7535622	0,7320574	0,7095436	0,7034143	0,7119457
