# Supplementary material for: Low-frequency, low-magnitude vibrations (LFLM) enhances chondrogenic differentiation potential of human adipose derived mesenchymal stromal stem cells (hASCs)
Source: PeerJ. 2016 Feb 25;4:e1637. doi: 10.7717/peerj.1637 (PMC4782709; doi:10.7717/peerj.1637)
Supplement: Supplemental Information 18 [file peerj-04-1637-s018.csv]

	25 Hz	25 Hz	25 Hz	35 Hz	35 Hz	35 Hz	45 Hz	45 Hz	45 Hz	0 Hz	0 Hz	0 Hz
	0,7194215	0,7484522	0,7865954	0,684573	0,6499184	0,6664263	0,6281786	0,6535622	0,6320574	0,6095436	0,6034143	0,6119457
