# Supplementary material for: Low-frequency, low-magnitude vibrations (LFLM) enhances chondrogenic differentiation potential of human adipose derived mesenchymal stromal stem cells (hASCs)
Source: PeerJ. 2016 Feb 25;4:e1637. doi: 10.7717/peerj.1637 (PMC4782709; doi:10.7717/peerj.1637)
Supplement: Supplemental Information 19 [file peerj-04-1637-s019.csv]

	25 Hz	25 Hz	35 Hz	35 Hz	45 Hz	45 Hz	0 Hz	0 Hz
	1,030000	0,020000	0,970000	0,020000	0,961000	0,018000	1,000000	0,050000
	0,5595697	0,06091491	0,5232165	0,05288754	0,6743887	0,0584568	0,7043887	0,0584568
