# Supplementary material for: Low-frequency, low-magnitude vibrations (LFLM) enhances chondrogenic differentiation potential of human adipose derived mesenchymal stromal stem cells (hASCs)
Source: PeerJ. 2016 Feb 25;4:e1637. doi: 10.7717/peerj.1637 (PMC4782709; doi:10.7717/peerj.1637)
Supplement: Supplemental Information 20 [file peerj-04-1637-s020.csv]

25 Hz	35 Hz	45 Hz	0 Hz
280	600	600	638
640	900	230	150
433	550	390	300
