# Supplementary material for: Low-frequency, low-magnitude vibrations (LFLM) enhances chondrogenic differentiation potential of human adipose derived mesenchymal stromal stem cells (hASCs)
Source: PeerJ. 2016 Feb 25;4:e1637. doi: 10.7717/peerj.1637 (PMC4782709; doi:10.7717/peerj.1637)
Supplement: Supplemental Information 21 [file peerj-04-1637-s021.csv]

	0 Hz	0 Hz	0 Hz	25 Hz	25 Hz	25 Hz	35 Hz	35 Hz	35 Hz	45 Hz	45 Hz	45 Hz
2	525400,000000	485000,000000	497000,000000	538200,000000	463400,000000	581200,000000	407200,00	462000,00	434400,00	407200,000000	462000,000000	434400,000000
5	510000,000000	530000,000000	580000,000000	770000,000000	750000,000000	690000,000000	540000,00	570000,00	610000,00	550000,000000	590000,000000	612000,000000
10	690000,000000	600000,000000	550000,000000	630000,000000	680000,000000	640000,000000	730000,00	430000,00	550000,00	650000,000000	680000,000000	570000,000000
14	540000,000000	450000,000000	480000,000000	520000,000000	530000,000000	600000,000000	430000,00	320000,00	310000,00	550000,000000	580000,000000	480000,000000
