# Supplementary material for: Low-frequency, low-magnitude vibrations (LFLM) enhances chondrogenic differentiation potential of human adipose derived mesenchymal stromal stem cells (hASCs)
Source: PeerJ. 2016 Feb 25;4:e1637. doi: 10.7717/peerj.1637 (PMC4782709; doi:10.7717/peerj.1637)
Supplement: Supplemental Information 22 [file peerj-04-1637-s022.csv]

0 Hz	25 Hz	35 Hz	45 Hz
200,00	250,00	220,000	190,00
178,00	300,00	180,000	200,00
220,00	280,00	210,100	180,00
